# Supplementary material for: Does access to clinical study reports from the European Medicines Agency reduce reporting biases? A systematic review and meta-analysis of randomized controlled trials on the effect of erythropoiesis-stimulating agents in cancer patients
Source: PLoS One. 2017 Dec 11;12(12):e0189309. doi: 10.1371/journal.pone.0189309 (PMC5724886; doi:10.1371/journal.pone.0189309)
Supplement: S1 Dataset — (XLS) [file pone.0189309.s002.xls]

## Sheet: Sheet1
protocol	author	placebo	randesa	randcont	randomisation	allocation	drug	popchmg_2	EMA_documentation	published	placebo_csr	random_csr	allocation_csr	arms	arms_cat	itt_total	itt_total_cat	studyid	studyid
	Italian	yes	44	43	adequate	adequate	Epoetin	None	no	yes				One experimental arm	One experimental arm	87	<200 participants	46703	27126
	Kurz	yes	23	13	adequate	adequate	Epoetin	Chemotherapy	no	yes				One experimental arm	One experimental arm	36	<200 participants	54819	70404
EPO-GOG-191	Thomas	no	58	56	unclear	adequate	Epoetin	Radio(chemo)therapy	no	yes				One experimental arm	One experimental arm	114	<200 participants	21481	18036
	Thompson	yes	45	21	adequate	adequate	Epoetin	None	no	yes				One experimental arm	One experimental arm	66	<200 participants	82687	47852
EP92-002	Quirt	yes	28	28	unclear	unclear	Epoetin	Chemotherapy	no	yes				One experimental arm	One experimental arm	56	<200 participants	80214	43680
	Aravantinos	no	24	23	unclear	unclear	Epoetin	Chemotherapy	no	yes				One experimental arm	One experimental arm	47	<200 participants	11595	37653
	Wurnig	yes	16	14	adequate	unclear	Epoetin	Chemotherapy	no	yes				One experimental arm	One experimental arm	30	<200 participants	97958	20987
	Mystakidou	yes	50	50	unclear	unclear	Epoetin	None	no	yes				One experimental arm	One experimental arm	100	<200 participants	61315	77914
980291SCH2	KOTASEK	yes	129	32	unclear	adequate	Darbepoetin	Chemotherapy	no	yes				One experimental arm	One experimental arm	161	<200 participants	26117	36158
EPO-INT-2/ CC 2574-P-467	Dammacco	yes	69	76	unclear	unclear	Epoetin	Chemotherapy	no	yes				One experimental arm	One experimental arm	145	<200 participants	11220	19632
EPO-INT-50	Thomas	no	65	65	unclear	adequate	Epoetin	Chemotherapy	no	yes				One experimental arm	One experimental arm	130	<200 participants	84090	58106
PR00-27-005	O'Shaugnessy	yes	51	49	adequate	adequate	Epoetin	Chemotherapy	no	yes				One experimental arm	One experimental arm	100	<200 participants	40730	45434
MF4362	MF4362	no	12	12			Epoetin	Chemotherapy	yes	no	no	unclear	yes	One experimental arm	One experimental arm	24	<200 participants	27126	20788
OBE/EPO-INT-03	Unpublished	no	35	37	unclear	adequate	Epoetin	Chemotherapy	no	yes				One experimental arm	One experimental arm	72	<200 participants	92503	89335
CC2574-P-174	Unpublished	yes	33	12	adequate	unclear	Epoetin	Unclear / other	no	yes				One experimental arm	One experimental arm	45	<200 participants	60584	97413
	Throuvalas	no	28	27	adequate	adequate	Epoetin	Radio(chemo)therapy	no	yes				One experimental arm	One experimental arm	55	<200 participants	83700	66960
	Sweeney	no	24	24	adequate	unclear	Epoetin	Radio(chemo)therapy	no	yes				One experimental arm	One experimental arm	48	<200 participants	77932	81215
	Kunikane	yes	34	19	unclear	adequate	Epoetin	Chemotherapy	no	yes				Two experimental arms	Two or more experimental arms	53	<200 participants	51164
INT-45	Wilkinson	no	121	60	unclear	unclear	Epoetin	Chemotherapy	no	yes				One experimental arm	One experimental arm	181	<200 participants	75688
	Winquist	yes	26	30	unclear	adequate	Epoetin	Unclear / other	no	yes				One experimental arm	One experimental arm	56	<200 participants	13321
EPO-GER-20	Unpublished	no	48	45	unclear	unclear	Epoetin	Chemotherapy	no	yes				One experimental arm	One experimental arm	93	<200 participants	31678
	Tsuboi	yes	63	59	unclear	adequate	Epoetin	Chemotherapy	no	yes				One experimental arm	One experimental arm	122	<200 participants	92759
EPO-CAN-15	Goss	yes	52	52	adequate	adequate	Epoetin	Radio(chemo)therapy	no	yes				One experimental arm	One experimental arm	104	<200 participants	55703
	Dunphy	no	15	15	unclear	unclear	Epoetin	Chemotherapy	no	yes				One experimental arm	One experimental arm	30	<200 participants	25455
	Welch	no	15	15	unclear	unclear	Epoetin	Chemotherapy	no	yes				One experimental arm	One experimental arm	30	<200 participants	97952
	Henke_1999	yes	39	11	unclear	unclear	Epoetin	Radio(chemo)therapy	no	yes				One experimental arm	One experimental arm	50	<200 participants	39895
H87-032, 87-014/OEU-U20, 87-015/OEU-U21	Abels	yes	65	59	adequate	unclear	Epoetin	None	no	yes				One experimental arm	One experimental arm	124	<200 participants	98906
	ML17616	no	30	30	unclear	unclear	Epoetin	Chemotherapy	no	yes				One experimental arm	One experimental arm	60	<200 participants	99765
	Gebbia	no	22	23	unclear	unclear	Epoetin	Chemotherapy	no	yes				One experimental arm	One experimental arm	45	<200 participants	29327
I88-036, 87-018, 87-019	Henry	yes	67	65	adequate	unclear	Epoetin	Chemotherapy	no	yes				One experimental arm	One experimental arm	132	<200 participants	70332
	Iconomou	no	57	55	unclear	adequate	Epoetin	Chemotherapy	no	yes				One experimental arm	One experimental arm	112	<200 participants	40799
MO16375	Strauss	no	34	40	unclear	unclear	Epoetin	Radio(chemo)therapy	yes	yes	no	unclear	yes	One experimental arm	One experimental arm	74	<200 participants	70404
	Silvestris	no	30	24	unclear	unclear	Epoetin	Chemotherapy	no	yes				One experimental arm	One experimental arm	54	<200 participants	76441
XM01-22	Tjulandin_2011	yes	95	91	adequate	unclear	Epoetin	Chemotherapy	yes	yes	yes	yes	yes	One experimental arm	One experimental arm	186	<200 participants	18036
	Rosenzweig	no	14	13	unclear	adequate	Epoetin	Unclear / other	no	yes				One experimental arm	One experimental arm	27	<200 participants	76065
	Bamias	no	72	72	unclear	unclear	Epoetin	Chemotherapy	no	yes				One experimental arm	One experimental arm	144	<200 participants	16091
	Gupta	no	60	60	unclear	unclear	Epoetin	Radio(chemo)therapy	no	yes				One experimental arm	One experimental arm	120	<200 participants	30057
EPO-CAN-20	Wright	yes	33	37	adequate	adequate	Epoetin	None	no	yes				One experimental arm	One experimental arm	70	<200 participants	53572
RTOG/PR 99-03-046	Machtay	no	77	71	unclear	adequate	Epoetin	Radio(chemo)therapy	no	yes				One experimental arm	One experimental arm	148	<200 participants	87660
	Smith_2003	yes	64	22	unclear	unclear	Darbepoetin	None	no	yes				Three experimental arms	Two or more experimental arms	86	<200 participants	76561
	Carabantes	no	20	15	unclear	unclear	Epoetin	Chemotherapy	no	yes				One experimental arm	One experimental arm	35	<200 participants	17026
MF4249	ten Bokkel Huinink	no	88	34	unclear	adequate	Epoetin	Chemotherapy	yes	yes	no	unclear	yes	Two experimental arms	Two or more experimental arms	122	<200 participants	47852
MF4250	Osterborg_1996	no	99	50	unclear	adequate	Epoetin	Chemotherapy	yes	yes	no	unclear	yes	Two experimental arms	Two or more experimental arms	149	<200 participants	43680
	Fujisaka	yes	89	92	unclear	adequate	Epoetin	Chemotherapy	no	yes				One experimental arm	One experimental arm	181	<200 participants	15478
P-169	Thatcher	no	86	44	unclear	unclear	Epoetin	Chemotherapy	no	yes				Two experimental arms	Two or more experimental arms	130	<200 participants	65529
	ML17620	no	61	60	unclear	unclear	Epoetin	Chemotherapy	no	yes				One experimental arm	One experimental arm	121	<200 participants	10373
	Cascinu	yes	50	50	adequate	unclear	Epoetin	Chemotherapy	no	yes				One experimental arm	One experimental arm	100	<200 participants	19548
I88-037, 87-016, 87-017	Case	yes	81	76	adequate	unclear	Epoetin	Chemotherapy	no	yes				One experimental arm	One experimental arm	157	<200 participants	34917
MF4313	Cazzola	no	117	29	unclear	adequate	Epoetin	Chemotherapy	yes	yes	no	unclear	unclear	Four experimental arms	Two or more experimental arms	146	<200 participants	37653
	Suzuki	yes	81	42	unclear	unclear	Darbepoetin	Chemotherapy	no	yes				Two experimental arms	Two or more experimental arms	123	<200 participants	14688
	Rosen	no	47	43	unclear	unclear	Epoetin	Radio(chemo)therapy	no	yes				One experimental arm	One experimental arm	90	<200 participants	72003
EPO-GBR-4	Huddart	no	48	47	unclear	unclear	Epoetin	Chemotherapy	no	yes				One experimental arm	One experimental arm	95	<200 participants	88443
	Hedenus	yes	55	11	unclear	adequate	Darbepoetin	Chemotherapy	no	yes				Three experimental arms	Two or more experimental arms	66	<200 participants	32213
	Del_Mastro	no	31	31	adequate	adequate	Epoetin	Chemotherapy	no	yes				One experimental arm	One experimental arm	62	<200 participants	24367
XM01-23	XM01-23	yes	90	87			Epoetin	Chemotherapy	yes	no	yes	yes	unclear	One experimental arm	One experimental arm	177	<200 participants	20987
	Krzakowski	yes	209	104	unclear	unclear	Epoetin	Chemotherapy	no	yes				Two experimental arms	Two or more experimental arms	313	200-400 participants	49839
20030232	TAYLOR	yes	196	195	unclear	adequate	Darbepoetin	Chemotherapy	no	yes				One experimental arm	One experimental arm	391	200-400 participants	37476
20030204	GORDON	yes	164	56	unclear	adequate	Darbepoetin	None	no	yes				One experimental arm	One experimental arm	220	200-400 participants	65772
J89-040	Rose	yes	142	79	adequate	unclear	Epoetin	Unclear / other	no	yes				One experimental arm	One experimental arm	221	200-400 participants	98358
EPO-CAN-17	Chang	no	176	178	unclear	adequate	Epoetin	Chemotherapy	no	yes				One experimental arm	One experimental arm	354	200-400 participants	99137
EPO-INT-1/ CC 2574-P-416	Unpublished	yes	165	81	unclear	unclear	Epoetin	Chemotherapy	no	yes				One experimental arm	One experimental arm	246	200-400 participants	53915
EPO-GBR-7	Unpublished	no	151	149	unclear	unclear	Epoetin	Radio(chemo)therapy	no	yes				One experimental arm	One experimental arm	300	200-400 participants	81645
ELYPSE 4	Ray-Coquard	no	110	108	adequate	adequate	Epoetin	Chemotherapy	no	yes				One experimental arm	One experimental arm	218	200-400 participants	37491
EPO-INT-10/EPO C111-457	Littlewood	yes	251	124	adequate	adequate	Epoetin	Chemotherapy	no	yes				One experimental arm	One experimental arm	375	200-400 participants	17123
EPO-GER-22	Debus	no	195	190	unclear	unclear	Epoetin	Radio(chemo)therapy	no	yes				One experimental arm	One experimental arm	385	200-400 participants	83322
MF4467	Osterborg_2002	yes	173	176	unclear	adequate	Epoetin	Chemotherapy	yes	yes	yes	yes	yes	One experimental arm	One experimental arm	349	200-400 participants	77914
PRI/EPO-NED-17 (Reason)\	Savonije	no	211	105	unclear	adequate	Epoetin	Chemotherapy	no	yes				One experimental arm	One experimental arm	316	200-400 participants	70724
	Antonadou	no	190	195	unclear	unclear	Epoetin	Radio(chemo)therapy	no	yes				One experimental arm	One experimental arm	385	200-400 participants	10176
	Christodoulou	no	167	170	adequate	adequate	Epoetin	Chemotherapy	no	yes				One experimental arm	One experimental arm	337	200-400 participants	22108
	Blohmer	no	128	129	adequate	adequate	Epoetin	Radio(chemo)therapy	no	yes				One experimental arm	One experimental arm	257	200-400 participants	16218
PR99-11-034/044	Razzouk	yes	113	111	adequate	adequate	Epoetin	Chemotherapy	no	yes				One experimental arm	One experimental arm	224	200-400 participants	80515
20000219	CHARU	no	228	59	unclear	adequate	Darbepoetin	None	no	yes				One experimental arm	One experimental arm	287	200-400 participants	53081
PR-98-27-008 (NCCTG 97-92-53, Mayo)	Witzig	yes	170	174	adequate	adequate	Epoetin	Chemotherapy	no	yes				One experimental arm	One experimental arm	344	200-400 participants	36512
INT-47	Prozanto	no	110	113	unclear	adequate	Epoetin	Chemotherapy	no	yes				One experimental arm	One experimental arm	223	200-400 participants	22233
EPO-INT-3/ CC 2574-P-034	Unpublished	yes	136	65	unclear	adequate	Epoetin	Chemotherapy	no	yes				One experimental arm	One experimental arm	201	200-400 participants	36274
980297	VANSTEENKISTE	yes	159	161	unclear	adequate	Darbepoetin	Chemotherapy	no	yes				One experimental arm	One experimental arm	320	200-400 participants	49684
MF4421	Boogaerts	no	133	129	unclear	adequate	Epoetin	Chemotherapy	yes	yes	no	unclear	yes	One experimental arm	One experimental arm	262	200-400 participants	36158
N93-004	Grote	yes	109	115	adequate	unclear	Epoetin	Chemotherapy	no	yes				One experimental arm	One experimental arm	224	200-400 participants	73807
	Katakami	yes	103	104	unclear	unclear	Darbepoetin	Chemotherapy	no	yes				One experimental arm	One experimental arm	207	200-400 participants	13567
XM01-21	Tjulandin_2010	yes	149	74	adequate	unclear	Epoetin	Chemotherapy	yes	yes	yes	yes	yes	Two experimental arms	Two or more experimental arms	223	200-400 participants	19632
20000161	HEDENUS	yes	176	173	unclear	adequate	Darbepoetin	Chemotherapy	no	yes				One experimental arm	One experimental arm	349	200-400 participants	63455
MF4449	Henke	yes	180	171	unclear	adequate	Epoetin	Radio(chemo)therapy	yes	yes	yes	unclear	yes	One experimental arm	One experimental arm	351	200-400 participants	58106
MF4321	Oberhoff	no	117	110	unclear	adequate	Epoetin	Chemotherapy	yes	yes	no	unclear	yes	One experimental arm	One experimental arm	227	200-400 participants	45434
980291	KOTASEK	yes	208	51	unclear	adequate	Darbepoetin	Chemotherapy	no	yes				Six experimental arms	Two or more experimental arms	259	200-400 participants	35466
DE-2002-0015	Nitz	no	615	619	adequate	adequate	Darbepoetin	Chemotherapy	yes	yes	no	yes	yes	One experimental arm	One experimental arm	1234	> 400 particpants	20788
EPO-INT-76/EPO-CA-489	Leyland-Jones	yes	469	470	adequate	adequate	Epoetin	Chemotherapy	no	yes				One experimental arm	One experimental arm	939	> 400 particpants	17100
20010145	PIRKER	yes	299	301	unclear	adequate	Darbepoetin	Chemotherapy	yes	yes	yes	unclear	yes	One experimental arm	One experimental arm	600	> 400 particpants	89335
	Engert	yes	685	694	unclear	unclear	Epoetin	Chemotherapy	no	yes				One experimental arm	One experimental arm	1379	> 400 particpants	27258
MOEBUS	Moebus	no	324	319	adequate	adequate	Epoetin	Chemotherapy	no	yes				One experimental arm	One experimental arm	643	> 400 particpants	22515
BA16756	Aapro	no	231	232	unclear	adequate	Epoetin	Chemotherapy	yes	yes	no	unclear	yes	One experimental arm	One experimental arm	463	> 400 particpants	97413
	Overgaard	no	255	260	unclear	adequate	Darbepoetin	Radio(chemo)therapy	no	yes				One experimental arm	One experimental arm	515	> 400 particpants	62913
DE20010033	Untch	no	356	377	unclear	unclear	Darbepoetin	Chemotherapy	yes	yes	no	unclear	unclear	One experimental arm	One experimental arm	733	> 400 particpants	66960
20010103	SMITH	yes	517	472	unclear	adequate	Darbepoetin	None	yes	yes	yes	unclear	yes	One experimental arm	One experimental arm	989	> 400 particpants	81215
EPO-INT-49	Milroy	no	214	210	unclear	adequate	Epoetin	Chemotherapy	no	yes				One experimental arm	One experimental arm	424	> 400 particpants	67954
