# Supplementary material for: Does access to clinical study reports from the European Medicines Agency reduce reporting biases? A systematic review and meta-analysis of randomized controlled trials on the effect of erythropoiesis-stimulating agents in cancer patients
Source: PLoS One. 2017 Dec 11;12(12):e0189309. doi: 10.1371/journal.pone.0189309 (PMC5724886; doi:10.1371/journal.pone.0189309)
Supplement: S2 Dataset — (XLS) [file pone.0189309.s003.xls]

## Sheet: Haematological response
Haematologic response	ESA		Control
Haematological response - EMA data where available	Events	Total	Events	Total
Aapro 2008 EMA	158	231	32	232
Boogaerts 2003 EMA	63	133	17	129
Cazzola 1995 a EMA	2	31	1	8
Cazzola 1995 b EMA	9	29	0	7
Cazzola 1995 c EMA	19	31	1	7
Cazzola 1995 d EMA	16	26	0	7
Oberhoff 1998 EMA	35	101	6	88
Osterborg 1996 a EMA	23	44	4	20
Osterborg 1996 b EMA	19	38	4	19
Osterborg 2002 EMA	114	170	46	173
Smith 2008 EMA	184	437	96	447
Tjulandin 2010 a EMA	50	76	8	37
Tjulandin 2010 b EMA	52	73	7	37
Tjulandin 2011 EMA	69	95	23	91
XMOI-23 EMA	58	90	23	87
Haematological response - EMA data and public domain stratified
Public domain only
Abels 1993	20	63	6	55
Bamias 2003	15	72	2	72
Case 1993	46	79	10	74
Chang 2005	115	175	11	175
Charu 2007	150	220	5	55
Dammacco 2001	38	66	6	66
Hedenus 2002a	5	11	1	3
Hedenus 2002b	12	22	0	4
Hedenus 2002c	14	22	0	4
Hedenus 2003	104	174	31	170
Henry 1995	31	64	4	61
Iconomou 2003	25	57	7	55
Italian 1998	5	43	0	42
Kotasek 2003 a	8	32	1	8
Kotasek 2003 b	8	17	1	8
Kotasek 2003 c	23	46	2	9
Kotasek 2003 d	17	28	1	8
Kotasek 2003 e	20	35	1	9
Kotasek 2003 f	20	40	1	9
Littlewood 2001	172	244	22	115
Milroy 2011	37	189	5	191
ML17616 2006	21	30	11	30
ML17620 2006	29	61	14	60
Razzouk 2006	63	111	39	111
Rose 1994	67	142	13	79
Savonije 2005	143	208	31	100
Smith 2003 a	12	21	1	7
Smith 2003 b	10	21	0	7
Smith 2003 c	13	22	0	8
Suzuki 2008 a	22	40	3	21
Suzuki 2008 b	28	41	2	21
Thompson 2000	4	45	1	21
Witzig 2005	120	165	52	164
Public domain and EMA
Aapro 2008	157	231	32	232
Boogaerts 2003	63	133	17	129
Cazzola 1995 a	2	31	1	8
Cazzola 1995 b	9	29	0	7
Cazzola 1995 c	19	31	1	7
Cazzola 1995 d	16	26	0	7
Oberhoff 1998	38	114	7	104
Osterborg 1996 a	21	47	4	24
Osterborg 1996 b	23	48	4	25
Osterborg 2002	114	170	46	173
Smith 2008	184	437	96	447
Tjulandin 2010 a	50	76	8	37
Tjulandin 2010 b	52	73	7	37
Tjulandin 2011	69	95	23	91
EMA only
XMOI-23 EMA	58	90	23	87
Haematological response - EMA data and public domain direct comparison
No discrepancies
Boogaerts 2003	63	133	17	129
Boogaerts 2003 EMA	63	133	17	129
Cazzola 1995 a	2	31	1	8
Cazzola 1995 a EMA	2	31	1	8
Cazzola 1995 b	9	29	0	7
Cazzola 1995 b EMA	9	29	0	7
Cazzola 1995 c	19	31	1	7
Cazzola 1995 c EMA	19	31	1	7
Cazzola 1995 d	16	26	0	7
Cazzola 1995 d EMA	16	26	0	7
Osterborg 2002	114	170	46	173
Osterborg 2002 EMA	114	170	46	173
Smith 2008	184	437	96	447
Smith 2008 EMA	184	437	96	447
Tjulandin 2010 a	50	76	8	37
Tjulandin 2010 a EMA	50	76	8	37
Tjulandin 2010 b	52	73	7	37
Tjulandin 2010 b EMA	52	73	7	37
Tjulandin 2011	69	95	23	91
Tjulandin 2011 EMA	69	95	23	91
Discrepancies
Aapro 2008	157	231	32	232
Aapro 2008 EMA	158	231	32	232
Oberhoff 1998	38	114	7	104
Oberhoff 1998 EMA	35	101	6	88
Osterborg 1996 a	21	47	4	24
Osterborg 1996 a EMA	23	44	4	20
Osterborg 1996 b	23	48	4	25
Osterborg 1996 b EMA	19	38	4	19

## Sheet: Hb change
Change of haemoglobin level	ESA			Control
Change of haemoglobin level - EMA data where available	Mean	SD	Total	Mean	SD	Total
SDs reported or derived
Boogaerts 2003 EMA	2.2	2.1	133	1	1.7	129
Cazzola 1995 a EMA	0.45	1.58	31	0.33	1.04	8
Cazzola 1995 b EMA	1.62	1.48	29	0.33	1.04	7
Cazzola 1995 c EMA	2.46	1.78	31	0.33	1.04	7
Cazzola 1995 d EMA	2.54	2.37	26	0.33	1.04	7
MF4362 EMA CSR	1.9	1.98	14	-0.2	1.15	10
Oberhoff 1998 EMA	1.6	2.21	110	0.45	1.49	101
Osterborg 1996 a EMA	1.54	2.36	44	0.66	1.82	20
Osterborg 1996 b EMA	1.33	2.81	38	0.66	1.82	19
Osterborg 2002 EMA	2.2	2.1	169	0.6	1.6	173
Pirker 2008 EMA	-0.24	1.73	301	-0.79	1.54	294
Smith 2008 EMA	0.79	1.72	515	0.47	1.69	470
Strauss 2008 EMA	1.2	1.8	33	-0.8	1.2	38
Tjulandin 2010 a EMA	1.6	1.6	76	0.2	2.1	37
Tjulandin 2010 b EMA	1.9	2	73	0.2	2.1	37
Tjulandin 2011 EMA	2.1	2.1	95	0.7	1.5	91
XMOI-23 EMA	1.7	2.3	90	0.7	1.7	86
Derived using formula
Aapro 2008 EMA	1.5	1.42	231	0.1	1.44	232
Nitz 2014 EMA CSR	-0.7	1.25	428	-1.7	1.18	396
Ten Bokkel 1998 a EMA	-0.19	1.58	44	-1.35	1.22	17
Ten Bokkel 1998 b EMA	0.63	1.63	41	-1.35	1.22	16
SD pooled
Henke 2003 EMA	3.4	1.8	180	0.9	1.43	171
Change of haemoglobin level - EMA data and public domain stratified
Public domain data only
Abels 1993	0.95	2.14	63	-0.03	1.36	55
Aravantinos 2003	2.31	1.22	24	1.23	1.59	23
Bamias 2003	0.57	2.12	72	-0.49	1.36	72
Carabantes 1999	1	1.56	20	-1.7	1.22	15
Cascinu 1994	1.88	0.83	50	-0.61	0.95	49
Case 1993	2.35	2.04	79	0.37	1.46	74
Chang 2005	1.14	0.8	175	-0.58	0.73	175
Charu 2007	2.1	1.85	220	0.1	0.93	55
Christodoulou 2009	2.74	13.62	167	0.52	4.18	170
Dammacco 2001	1.8	2.11	69	-0.2	1.31	76
Debus 2014	-0.5	1.41	195	-1.9	1.35	190
Del Mastro 1997	-0.8	1.4	28	-3.05	1	24
Engert 2009	-1.88	1.78	648	-2.55	1.78	655
Fujisaka 2011	1.84	1.33	89	0.02	1.12	92
Gebbia 2003	-2.4	1.5	22	-5.1	1.33	23
Gordon 2008	1.3	1.4	139	0.2	1	49
Grote 2005	-0.2	1.38	64	-2.9	1.53	58
Gupta 2009	1.55	0.74	58	-1.5	0.61	57
Hedenus 2002a	1.56	1.93	5	1	0.56	2
Hedenus 2002b	1.64	1.25	17	1	0.56	2
Hedenus 2002c	2.46	1.49	14	1	0.56	2
Hedenus 2003	1.8	2.24	174	0.19	1.3	170
Henke 1999a	3.2	1.6	19	0.6	1.4	3
Henke 1999b	3.5	1.2	14	0.6	1.4	4
Henke 1999c	3.9	2.1	6	0.6	1.4	4
Henry 1995	2.04	2.38	63	0.44	1.7	61
Hoskin 2009	0.63	3.5	151	-0.47	3.48	149
Huddart 2002	2.6	2	45	1.2	1.46	45
Iconomou 2003	1.7	1.6	57	0.3	1.4	55
Italian 1998	1.73	1.56	17	-0.14	1.09	11
Kotasek 2003 a	0.54	1.24	32	-0.02	1.43	8
Kotasek 2003 b	0.86	1.57	17	-0.02	1.43	8
Kotasek 2003 c	0.9	1.63	46	-0.02	1.43	9
Kotasek 2003 d	1.63	2.01	28	-0.02	1.43	8
Kotasek 2003 e	1.45	1.42	35	-0.02	1.43	8
Kotasek 2003 f	1.21	1.9	40	-0.02	1.43	9
Krzakowski 2008 a	2.5	2.4	104	0.6	1.7	52
Krzakowski 2008 b	2.5	2.6	105	0.6	1.7	52
Kunikane 2001 a	0.89	1.72	16	-0.65	1.31	10
Kunikane 2001 b	1.72	1.1	18	-0.65	1.31	9
Kurz 1997	3.26	1.98	23	0.25	1.66	12
Leyland-Jones 2005	0.34	1.73	81	0.14	1.7	86
Littlewood 2001	2.2	2.18	244	0.5	1.79	115
ML17616 2006	3.09	2.08	30	1.76	2.28	30
ML17620 2006	2.12	1.64	61	0.59	1.83	60
Moebus 2007 2013	0	8.34	313	-2.2	8.34	303
Mystakidou 2005	2.4	1.3	50	-0.1	1.02	50
O'Shaughnessy 2005	0.8	1.2	47	-2.1	1.4	46
Pronzato 2010	1.7	1.35	107	0.4	1.24	109
Razzouk 2006	1.3	2.38	111	1	1.9	111
Smith 2003 a	1.18	2.01	21	0	0.91	7
Smith 2003 b	1.22	1.62	21	0	0.91	7
Smith 2003 c	1.7	1.93	22	0	0.91	8
Thomas 2002	1.9	1.74	62	0.39	1.38	65
Thomas 2008	1.72	1.79	52	0.09	1.23	57
Throuvalas 2000	0.7	0.95	28	-0.5	0.56	26
Tsuboi 2009	1.4	1.9	61	-0.8	1.5	56
Untch 2011_1	-0.07	2	330	-0.98	1.33	359
Wilkinson 2006	1.6	1.5	114	0.3	1.3	59
Witzig 2005	2.8	1.62	166	0.9	1.52	164
Public domain and CSR data
Aapro 2008	1.5	1.68	231	-0.1	1.34	232
Boogaerts 2003	2.1	2.75	133	0.9	2.25	129
Cazzola 1995 a	0.43	1.29	26	0.45	1.12	6
Cazzola 1995 b	1.4	1.71	21	-0.04	1.12	5
Cazzola 1995 c	2.45	2.15	27	-0.04	1.12	5
Cazzola 1995 d	2.12	2.05	19	-0.04	1.12	5
Henke 2003 Roche 2004	3.4	1.7	178	0.9	1.7	168
Nitz 2014	-0.5	1.04	585	-1.3	1	585
Oberhoff 1998	2.24	2	59	0.6	1.43	47
Osterborg 1996 a	1.5	1.8	44	0.5	1.43	20
Osterborg 1996 b	2.1	1.8	38	0.5	1.43	19
Osterborg 2002	2.48	1.74	138	0.82	1.4	142
Pirker 2008	-1.13	1.93	270	-1.98	1.87	279
Smith 2008	0.79	2.83	437	0.29	2.8	447
Strauss 2008	1.3	2.34	34	-0.7	2.06	40
Ten Bokkel 1998 a	0.66	1.57	34	-0.57	1.16	12
Ten Bokkel 1998 b	1.04	1.73	27	-0.57	1.16	12
Tjulandin 2010 a	1.6	1.42	76	0.2	1.74	37
Tjulandin 2010 b	1.9	1.74	73	0.2	1.74	37
Tjulandin 2011	2.1	1.67	95	0.65	1.76	91
CSR data only
MF4362 EMA CSR	1.9	1.98	14	-0.2	1.15	10
XMOI-23 EMA	1.7	2.3	90	0.7	1.7	86
Change of haemoglobin level - EMA data and public domain direct comparison
No discrepancies
Discrepancies
Aapro 2008	1.5	1.68	231	-0.1	1.34	232
Aapro 2008 EMA	1.5	1.42	231	0.1	1.44	232
Boogaerts 2003	2.1	2.75	133	0.9	2.25	129
Boogaerts 2003 EMA	2.2	2.1	133	1	1.7	129
Cazzola 1995 a	0.43	1.29	26	0.45	1.12	6
Cazzola 1995 a EMA	0.45	1.58	31	0.33	1.04	8
Cazzola 1995 b	1.4	1.71	21	-0.04	1.12	5
Cazzola 1995 b EMA	1.62	1.48	29	0.33	1.04	7
Cazzola 1995 c	2.45	2.15	27	-0.04	1.12	5
Cazzola 1995 c EMA	2.46	1.78	31	0.33	1.04	7
Cazzola 1995 d	2.12	2.05	19	-0.04	1.12	5
Cazzola 1995 d EMA	2.54	2.37	26	0.33	1.04	7
Henke 2003 EMA	3.4	1.8	180	0.9	1.43	171
Henke 2003 Roche 2004	3.4	1.7	178	0.9	1.7	168
Nitz 2014	-0.5	1.04	585	-1.3	1	585
Nitz 2014 EMA CSR	-0.7	1.25	428	-1.7	1.18	396
Oberhoff 1998	2.24	2	59	0.6	1.43	47
Oberhoff 1998 EMA	1.6	2.21	110	0.45	1.49	101
Osterborg 1996 a	1.5	1.8	44	0.5	1.43	20
Osterborg 1996 a EMA	1.54	2.36	44	0.66	1.82	20
Osterborg 1996 b	2.1	1.8	38	0.5	1.43	19
Osterborg 1996 b EMA	1.33	2.81	38	0.66	1.82	19
Osterborg 2002	2.48	1.74	138	0.82	1.4	142
Osterborg 2002 EMA	2.2	2.1	169	0.6	1.6	173
Pirker 2008	-1.13	1.93	270	-1.98	1.87	279
Pirker 2008 EMA	-0.24	1.73	301	-0.79	1.54	294
Smith 2008	0.79	2.83	437	0.29	2.8	447
Smith 2008 EMA	0.79	1.72	515	0.47	1.69	470
Strauss 2008	1.3	2.34	34	-0.7	2.06	40
Strauss 2008 EMA	1.2	1.8	33	-0.8	1.2	38
Ten Bokkel 1998 a	0.66	1.57	34	-0.57	1.16	12
Ten Bokkel 1998 a EMA	-0.19	1.58	44	-1.35	1.22	17
Ten Bokkel 1998 b	1.04	1.73	27	-0.57	1.16	12
Ten Bokkel 1998 b EMA	0.63	1.63	41	-1.35	1.22	16
Tjulandin 2010 a	1.6	1.42	76	0.2	1.74	37
Tjulandin 2010 a EMA	1.6	1.6	76	0.2	2.1	37
Tjulandin 2010 b	1.9	1.74	73	0.2	1.74	37
Tjulandin 2010 b EMA	1.9	2	73	0.2	2.1	37
Tjulandin 2011	2.1	1.67	95	0.65	1.76	91
Tjulandin 2011 EMA	2.1	2.1	95	0.7	1.5	91

## Sheet: Pat. receiving RBCT
Participants receiving red blood cell transfusions	ESA		Control
Participants receiving red blood cell transfusions - EMA data where available	Events	Total	Events	Total
Aapro 2008 EMA	33	231	62	232
Boogaerts 2003 EMA	43	133	67	129
Cazzola 1995 a EMA	7	31	2	8
Cazzola 1995 b EMA	5	29	2	7
Cazzola 1995 c EMA	6	31	2	7
Cazzola 1995 d EMA	5	26	2	7
MF4362 EMA CSR	9	14	4	10
Oberhoff 1998 EMA	32	114	44	104
Osterborg 1996 a EMA	28	44	16	20
Osterborg 1996 b EMA	22	38	16	19
Osterborg 2002 EMA	44	163	82	166
Pirker 2008 EMA	52	298	116	298
Smith 2008 EMA	77	419	102	432
Strauss 2008 EMA	9	34	12	40
Ten Bokkel 1998 a EMA	2	45	7	17
Ten Bokkel 1998 b EMA	6	42	6	16
Tjulandin 2010 a EMA	8	76	9	37
Tjulandin 2010 b EMA	9	73	9	37
Tjulandin 2011 EMA	13	95	23	91
XMOI-23 EMA	27	90	32	87
Participants receiving red blood cell transfusions - EMA data and public domain stratified
Public domain only
Abels 1993	21	63	21	55
Aravantinos 2003	9	24	23	23
Bamias 2003	11	72	24	72
Blohmer 2011	14	127	38	129
Carabantes 1999	4	20	13	15
Cascinu 1994	10	50	28	50
Case 1993	32	79	36	74
Chang 2005	15	175	40	175
Charu 2007	27	226	13	59
Christodoulou 2009	16	167	36	170
Dammacco 2001	19	69	36	76
Debus 2014	24	195	61	190
Del Mastro 1997	0	31	2	31
Dunphy 1999	2	13	5	14
Engert 2010	405	640	467	643
EPO-INT-3 J&J 2004	21	136	23	65
Fujisaka 2011	4	89	18	92
Gebbia 2003	5	22	13	23
Gordon 2008	18	162	6	56
Goss 2005	8	52	27	52
Grote 2005	26	109	42	115
Gupta 2009	9	58	25	57
Hedenus 2002a	3	11	2	3
Hedenus 2002b	6	22	2	4
Hedenus 2002c	3	22	1	4
Hedenus 2003	52	167	79	165
Henry 1995	34	64	42	61
Hernandez 2009	58	193	91	193
Huddart 2002	18	45	32	45
Iconomou 2003	9	57	14	55
Italian 1998	28	43	35	42
Katakami 2008	7	103	20	104
Kotasek 2003 a	8	30	4	8
Kotasek 2003 b	5	17	4	8
Kotasek 2003 c	12	41	4	9
Kotasek 2003 d	7	27	4	8
Kotasek 2003 e	9	35	3	8
Kotasek 2003 f	7	38	4	9
Krzakowski 2008 a	27	104	14	52
Krzakowski 2008 b	23	105	14	52
Kunikane 2001 a	1	16	0	9
Kunikane 2001 b	2	18	0	10
Kurz 1997	5	23	8	12
Leyland-Jones 2005	47	469	66	470
Littlewood 2001	62	251	49	124
Milroy 2011	16	189	43	191
Moebus 2007 2013	41	320	86	305
O'Shaughnessy 2005	0	47	4	47
Pronzato 2010	8	107	18	109
Quirt 1996	4	27	8	27
Ray-Coquard 2009	39	108	61	105
Razzouk 2006	72	111	86	111
Rose 1994	65	142	47	79
Rosen 2003	19	47	24	43
Savonije 2005	77	211	66	102
Smith 2003 a	3	20	1	6
Smith 2003 b	1	20	1	7
Smith 2003 c	2	21	2	7
Thatcher 1999 a	19	42	13	22
Thatcher 1999 b	9	44	13	22
Thomas 2002	7	62	31	65
Thompson 2000	34	45	19	21
Throuvalas 2000	2	28	10	26
Tsuboi 2009	7	61	7	56
Untch 2011_1	1	356	0	377
Vansteenkiste 02 FDA 2004	53	156	89	158
Welch 1995	4	15	8	15
Wilkinson 2006	9	114	18	59
Witzig 2005	42	166	65	164
Wright 2007	5	33	10	37
Wurnig 1996	8	15	14	14
Public domain and EMA
Aapro 2008	33	231	63	232
Boogaerts 2003	43	133	67	129
Cazzola 1995 a	7	31	2	7
Cazzola 1995 b	5	29	2	8
Cazzola 1995 c	6	31	2	7
Cazzola 1995 d	4	26	2	7
Oberhoff 1998	32	114	44	104
Osterborg 1996 a	39	48	20	25
Osterborg 1996 b	33	47	19	24
Osterborg 2002	65	169	90	173
Pirker 2008	52	298	116	298
Smith 2008	77	419	102	432
Strauss 2008	9	34	12	40
Ten Bokkel 1998 a	2	45	7	17
Ten Bokkel 1998 b	6	42	6	16
Tjulandin 2010 a	8	76	9	37
Tjulandin 2010 b	9	73	9	37
Tjulandin 2011	13	95	23	91
EMA only
MF4362 EMA CSR	9	14	4	10
XMOI-23 EMA	27	90	32	87
Participants receiving red blood cell transfusions - EMA data and public domain direct comparison
No discrepancies
Boogaerts 2003	43	133	67	129
Boogaerts 2003 EMA	43	133	67	129
Cazzola 1995 a	7	31	2	7
Cazzola 1995 a EMA	7	31	2	8
Cazzola 1995 b	5	29	2	8
Cazzola 1995 b EMA	5	29	2	7
Cazzola 1995 c	6	31	2	7
Cazzola 1995 c EMA	6	31	2	7
Oberhoff 1998	32	114	44	104
Oberhoff 1998 EMA	32	114	44	104
Pirker 2008	52	298	116	298
Pirker 2008 EMA	52	298	116	298
Smith 2008	77	419	102	432
Smith 2008 EMA	77	419	102	432
Strauss 2008	9	34	12	40
Strauss 2008 EMA	9	34	12	40
Ten Bokkel 1998 a	2	45	7	17
Ten Bokkel 1998 a EMA	2	45	7	17
Ten Bokkel 1998 b	6	42	6	16
Ten Bokkel 1998 b EMA	6	42	6	16
Tjulandin 2010 a	8	76	9	37
Tjulandin 2010 a EMA	8	76	9	37
Tjulandin 2010 b	9	73	9	37
Tjulandin 2010 b EMA	9	73	9	37
Tjulandin 2011	13	95	23	91
Tjulandin 2011 EMA	13	95	23	91
Discrepancies
Aapro 2008	33	231	63	232
Aapro 2008 EMA	33	231	62	232
Cazzola 1995 d	4	26	2	7
Cazzola 1995 d EMA	5	26	2	7
Osterborg 1996 a	39	48	20	25
Osterborg 1996 a EMA	28	44	16	20
Osterborg 1996 b	33	47	19	24
Osterborg 1996 b EMA	22	38	16	19
Osterborg 2002	65	169	90	173
Osterborg 2002 EMA	44	163	82	166

## Sheet: Number of RBC units transfused
Number of red blood cell units transfused per patient	ESA			Control
Number of red blood cell units transfused - EMA data where available	Mean	SD	Total	Mean	SD	Total
SDs reported or derived
Aapro 2008 EMA	3.58	1.7	231	5	3.85	232
Boogaerts 2003 EMA	2.1	4.07	133	3.7	5.08	129
MF4362 EMA CSR	3.63	4.04	14	3.56	5.08	10
Oberhoff 1998 EMA	1.76	1.96	112	2.58	2.04	104
Osterborg 2002 EMA	2.66	6.4	163	3.72	9.01	166
Pirker 2008 EMA	0.79	2.29	298	1.54	2.52	298
Smith 2008 EMA	0.8	2.3	419	0.9	2	432
Strauss 2008 EMA	3.2	1.6	34	3.2	1.6	40
Tjulandin 2010 a EMA	0.35	2	76	0.68	3	37
Tjulandin 2010 b EMA	0.22	0.75	73	0.68	3	37
Tjulandin 2011 EMA	0.48	2.88	95	1.04	2.88	91
XMOI-23 EMA	5	4.3	90	4.6	4	87
SDs pooled
Cazzola 1995 a EMA	0.71	2.64	31	0.89	3.28	8
Cazzola 1995 b EMA	0.66	2.64	29	0.89	3.28	7
Cazzola 1995 c EMA	0.52	2.64	31	0.89	3.28	7
Cazzola 1995 d EMA	0.23	2.64	26	0.89	3.28	7
Osterborg 1996 a EMA	8.62	2.64	49	11.81	3.28	25
Osterborg 1996 b EMA	7.53	2.64	50	11.81	3.28	24
Ten Bokkel 1998 a EMA	0.33	2.64	45	1.24	3.28	17
Ten Bokkel 1998 b EMA	0.43	2.64	42	1.24	3.28	16
Number of RBC units transfused - EMA data and public domain stratified
Public data only
Abels 1993	1.52	2.61	63	2.19	3.57	55
Cascinu 1994	0.3	0.07	50	1.8	2.12	50
Case 1993	2.03	3.88	79	2.75	4.15	74
Dammacco 2001	1.49	2.73	66	2.18	2.95	66
Engert 2009	3.7	4.8	637	5.3	5.7	632
Grote 2005	0.5	3.6	109	0.4	0.7	115
Henry 1995	3.56	7.01	64	4.01	4.87	61
Hernandez 2009	1	2	181	1.5	2.5	185
Kurz 1997	1.43	3.8	23	3.7	3.09	12
Rose 1994	5.8	10.7	142	8	17.5	79
Savonije 2005	1.5	2.6	211	3.1	3.1	102
Thatcher 1999 a	3.8	5.58	42	6.13	7.13	22
Thatcher 1999 b	2.1	4.6	44	6.13	7.13	22
Vansteenkiste 2002	0.67	1.7	148	1.92	3.27	149
Public data and EMA data
Boogaerts 2003	2.11	4.97	133	3.78	6.53	129
Cazzola 1995 a	1.19	2.69	31	1.55	4.31	8
Cazzola 1995 b	1.45	4.57	29	1.55	4.31	7
Cazzola 1995 c	0.97	2.64	31	1.55	4.31	7
Cazzola 1995 d	0.81	2.3	26	1.55	4.31	7
Oberhoff 1998	1.32	3.04	114	1.91	3.28	104
Osterborg 1996 a	8.7	2.64	48	9.3	3.28	25
Osterborg 1996 b	6.8	2.64	47	9.3	3.28	24
Osterborg 2002	2.66	5.56	169	3.22	5.17	173
Smith 2008	0.42	2.64	419	0.5	3.28	432
Ten Bokkel 1998 a	0.33	1.6	45	1.27	1.97	17
Ten Bokkel 1998 b	0.43	1.23	42	1.27	1.97	16
Tjulandin 2010 a	0.35	1.93	76	0.68	2.15	37
Tjulandin 2010 b	0.22	0.8	73	0.68	2.15	37
Tjulandin 2011	0.48	2.63	95	1.04	2.43	91
EMA data only
Aapro 2008 EMA	3.58	1.7	231	5	3.85	232
MF4362 EMA CSR	3.63	4.04	14	3.56	5.08	10
Pirker 2008 EMA	0.79	2.29	298	1.54	2.52	298
Strauss 2008 EMA	3.2	1.6	34	3.2	1.6	40
XMOI-23 EMA	5	4.3	90	4.6	4	87
Number of RBC units transfused - EMA data and public domain direct comparison
No discrepancies
Tjulandin 2010 a	0.35	1.93	76	0.68	2.15	37
Tjulandin 2010 a EMA	0.35	2	76	0.68	3	37
Tjulandin 2010 b	0.22	0.8	73	0.68	2.15	37
Tjulandin 2010 b EMA	0.22	0.75	73	0.68	3	37
Tjulandin 2011	0.48	2.63	95	1.04	2.43	91
Tjulandin 2011 EMA	0.48	2.88	95	1.04	2.88	91
Discrepancies
Boogaerts 2003	2.11	4.97	133	3.78	6.53	129
Boogaerts 2003 EMA	2.1	4.07	133	3.7	5.08	129
Cazzola 1995 a	1.19	2.69	31	1.55	4.31	8
Cazzola 1995 a EMA	0.71	2.64	31	0.89	3.28	8
Cazzola 1995 b	1.45	4.57	29	1.55	4.31	7
Cazzola 1995 b EMA	0.66	2.64	29	0.89	3.28	7
Cazzola 1995 c	0.97	2.64	31	1.55	4.31	7
Cazzola 1995 c EMA	0.52	2.64	31	0.89	3.28	7
Cazzola 1995 d	0.81	2.3	26	1.55	4.31	7
Cazzola 1995 d EMA	0.23	2.64	26	0.89	3.28	7
Oberhoff 1998	1.32	3.04	114	1.91	3.28	104
Oberhoff 1998 EMA	1.76	1.96	112	2.58	2.04	104
Osterborg 1996 a	8.7	2.64	48	9.3	3.28	25
Osterborg 1996 a EMA	8.62	2.64	49	11.81	3.28	25
Osterborg 1996 b	6.8	2.64	47	9.3	3.28	24
Osterborg 1996 b EMA	7.53	2.64	50	11.81	3.28	24
Osterborg 2002	2.66	5.56	169	3.22	5.17	173
Osterborg 2002 EMA	2.66	6.4	163	3.72	9.01	166
Smith 2008	0.42	2.64	419	0.5	3.28	432
Smith 2008 EMA	0.8	2.3	419	0.9	2	432
Strauss 2008 EMA	3.2	1.6	34	3.2	1.6	40
Ten Bokkel 1998 a	0.33	1.6	45	1.27	1.97	17
Ten Bokkel 1998 a EMA	0.33	2.64	45	1.24	3.28	17
Ten Bokkel 1998 b	0.43	1.23	42	1.27	1.97	16
Ten Bokkel 1998 b EMA	0.43	2.64	42	1.24	3.28	16

## Sheet: Overall survival
Overall survival	ESA		Control
Overall survival - EMA data where available	Events	Total	Events	Total	O-E	Variance
HRs, unadjusted
Aapro 2008 EMA	113	231	110	231	1.5	28.9
Boogaerts 2003 EMA	16	133	12	129	1.79	6.27
Cazzola 1995 EMA	5	117	3	29	-1.41	1.21
Henke 2003 EMA	109	180	89	171	11.92	49.47
MF4362 EMA CSR	0	14	0	10	0	0
Nitz 2014 EMA CSR	34	585	35	585	1.13	17.25
Oberhoff 1998 EMA	11	114	19	104	-4.69	6.48
Osterborg 1996 EMA	26	95	14	49	-0.39	6.53
Osterborg 2002 EMA	77	170	85	173	-6.47	40.08
Pirker 2008 EMA	242	298	251	298	-8.69	123.25
Smith 2008 EMA	250	515	216	470	29.63	116.26
Strauss 2008 EMA	8	34	5	40	2.23	3.23
Ten Bokkel 1998 EMA	6	87	2	33	0.2	1.5
Tjulandin 2010 EMA	9	149	12	74	-5.03	4.24
Tjulandin 2011 EMA	6	95	5	91	0.38	2.6
Untch 2011 EMA	59	356	49	377	6.91	26.35
XMOI-23 EMA	7	90	9	87	-1.14	3.66
Overall survival - EMA data and public domain stratified
Public data only
Abels 1993 IPD	13	65	12	59	-0.26	6.24
Antonadou 2001	10	190	30	195	-10.4	10
Bamias 2003	7	72	4	72	1.5	2.56
Blohmer 2011	25	127	29	129	-1.69	13.2
Cascinu 1994	0	50	0	50	0	0
Case 1993 IPD	10	81	9	76	0.49	4.73
Chang 2005 IPD	27	176	28	178	-0.84	13.64
Charu 2007 IPD	8	228	2	59	-0.19	1.6
Christodoulou 2009	71	167	87	170	8.83	39.5
Dammacco 2001 IPD	1	69	7	76	-3.03	2.06
Debus 2014	157	195	165	190	-10.2	68.75
Del Mastro 1997	1	31	3	31	-1.03	1
Dunphy 1999	0	15	1	15	-0.5	0.25
Engert 2010	27	648	36	655	-4.65	15.45
EPO-GER-20 IPD	7	48	8	45	-1.3	3.72
EPO-INT-1 IPD	11	165	3	81	2.02	3.19
EPO-INT-3 IPD	9	135	3	65	1.19	2.71
Fujisaka 2011	37	89	34	92	2.38	17.06
Gordon 2008 IPD	11	164	5	56	-1.02	3.43
Goss 2005 IPD	28	52	29	52	1.71	14
Grote 2005 IPD	100	109	101	115	7.84	49.92
Gupta 2009	17	58	14	57	-1.25	11.88
Hedenus 2002	0	55	0	11	0	0
Hedenus 2003 IPD	101	176	82	173	12.44	44.82
Henry 1995 IPD	7	67	10	65	-1.61	4.18
Hernandez 2009 IPD	17	196	20	195	-1.62	9.31
Hoskin 2009 IPD	74	151	75	149	1.45	36.89
Huddart 2002 IPD	8	48	8	47	0.67	3.88
Kotasek 2002 IPD	4	129	0	32	0.8	0.64
Kotasek 2003 IPD	4	208	1	51	-0.01	0.8
Krzakowski 2008 a	6	104	2	52	0.67	1.7
Krzakowski 2008 b	10	105	3	52	1.31	2.66
Kurz 1997	0	23	0	12	0	0
Leyland-Jones 2005 IPD	121	469	91	470	18.23	53.04
Littlewood 2001 IPD	155	251	82	124	-11.23	50.33
Machtay 2007 IPD	37	77	32	71	3.01	17.28
Milroy 2003 IPD	136	214	126	210	7.74	63.36
ML17616 2006	1	30	0	30	0.5	0.25
ML17620 2006	4	61	0	60	1.98	0.97
Moebus 2007 2012	107	324	94	317	-5.17	49.07
Mystakidou 2005	1	50	2	50	-0.5	0.73
O'Shaugnessy 2005 IPD	1	51	0	49	0.51	0.25
OBE/EPO-INT-03 IPD	5	35	6	37	0.18	2.66
Overgaard 2009	144	255	119	259	15.02	64.98
P-174 IPD	1	33	1	12	-0.4	0.49
Pronzato 2010 IPD	23	110	20	113	0.52	10.72
Quirt 1996 IPD	2	28	0	28	0.87	0.49
Ray-Coquard 2009 IPD	75	110	84	108	-9.37	39.76
Razzouk 2006 2004	2	112	2	110	-0.02	0.99
Rose 1994 IPD	16	142	6	79	2.63	5.19
Rosen 2003	19	47	23	43	1.84	10.48
Savonije 2005 IPD	132	211	61	104	5.7	43.51
Smith 2003	3	64	0	22	0.77	0.56
Sweeney 1998	0	24	0	24	0	0
Thatcher 1999 IPD	7	86	3	44	0.25	2.1
Thomas 2002 IPD	4	65	5	65	-0.52	2.21
Thomas 2008 IPD	22	58	17	56	2.38	9.66
Thompson 2000	3	45	0	21	0.95	0.63
Throuvalas 2000	0	28	1	27	-0.51	0.25
Tsuboi 2009	21	61	19	56	-0.98	15.76
Vansteenkiste 2002 IPD	101	159	118	161	-12.4	52.62
Wilkinson 2006 IPD	3	121	0	61	0.99	0.66
Winquist 2009	24	26	27	30	-6.25	11.47
Witzig 2005 IPD	121	174	119	170	7.01	57.33
Wright 2007 IPD	32	33	34	37	6.83	15.62
Public and EMA
Aapro 2008 IPD	169	231	169	232	5.77	85.29
Boogaerts 2003 IPD	16	132	12	127	2.85	6.71
Cazzola 1995 IPD	5	114	3	29	-0.53	1.42
Henke 2003 IPD	109	180	89	171	11.73	49.07
Nitz 2014	33	585	37	585	-1.22	17.5
Oberhoff 1998 IPD	9	116	10	111	-2.08	4.36
Osterborg 1996 IPD	26	99	14	49	-0.52	9.02
Osterborg 2002 IPD	110	173	109	176	2.14	54.57
Pirker 2008 IPD	243	299	254	301	-7.26	117.39
Smith 2008 IPD	250	517	216	472	23.07	115.53
Strauss 2008 IPD	8	34	5	40	2.12	3.06
Ten Bokkel1998 IPD	6	87	2	33	0.36	1.49
Tjulandin 2010	9	149	12	74	-5.03	4.24
Tjulandin 2011	6	95	5	91	0.38	2.6
Untch 2011_2	59	345	48	369	7.54	26.45
EMA only
MF4362 EMA CSR	0	14	0	10	0	0
XMOI-23 EMA	7	90	9	87	-1.14	3.66
Overall survival - EMA data and public domain direct comparison
No discrepancies
Henke 2003 EMA	109	180	89	171	11.92	49.47
Henke 2003 IPD	109	180	89	171	11.73	49.07
Tjulandin 2010	9	149	12	74	-5.03	4.24
Tjulandin 2010 EMA	9	149	12	74	-5.03	4.24
Tjulandin 2011	6	95	5	91	0.38	2.6
Tjulandin 2011 EMA	6	95	5	91	0.38	2.6
Discrepancies
Aapro 2008 EMA	113	231	110	231	1.5	28.9
Aapro 2008 IPD	169	231	169	232	5.77	85.29
Boogaerts 2003 EMA	16	133	12	129	1.79	6.27
Boogaerts 2003 IPD	16	132	12	127	2.85	6.71
Cazzola 1995 EMA	5	117	3	29	-1.41	1.21
Cazzola 1995 IPD	5	114	3	29	-0.53	1.42
Nitz 2014	33	585	37	585	-1.22	17.5
Nitz 2014 EMA CSR	34	585	35	585	1.13	17.25
Oberhoff 1998 EMA	11	114	19	104	-4.69	6.48
Oberhoff 1998 IPD	9	116	10	111	-2.08	4.36
Osterborg 1996 EMA	26	95	14	49	-0.39	6.53
Osterborg 1996 IPD	26	99	14	49	-0.52	9.02
Osterborg 2002 EMA	77	170	85	173	-6.47	40.08
Osterborg 2002 IPD	110	173	109	176	2.14	54.57
Pirker 2008 EMA	242	298	251	298	-8.69	123.25
Pirker 2008 IPD	243	299	254	301	-7.26	117.39
Smith 2008 EMA	250	515	216	470	29.63	116.26
Smith 2008 IPD	250	517	216	472	23.07	115.53
Strauss 2008 EMA	8	34	5	40	2.23	3.23
Strauss 2008 IPD	8	34	5	40	2.12	3.06
Ten Bokkel 1998 EMA	6	87	2	33	0.2	1.5
Ten Bokkel1998 IPD	6	87	2	33	0.36	1.49
Untch 2011 EMA	59	356	49	377	6.91	26.35
Untch 2011_2	59	345	48	369	7.54	26.45

## Sheet: On-study mortality
On-study mortality	ESA		Control
On-study mortality - EMA data where available	Events	Total	Events	Total	O-E	Variance
Aapro 2008 EMA	48	231	34	231	7	16.9
Boogaerts 2003 EMA	16	133	12	129	1.79	6.27
Cazzola 1995 EMA	3	117	2	29	-1.01	0.77
Henke 2003 EMA	10	180	7	171	1.28	4.05
MF4362 EMA CSR	0	14	0	10	0	0
Nitz 2014 EMA CSR	2	598	0	601	1	0.5
Oberhoff 1998 EMA	8	114	14	104	-3.5	4.96
Osterborg 1996 EMA	25	95	13	49	-0.07	6.32
Osterborg 2002 EMA	21	170	19	173	1.17	8.86
Pirker 2008 EMA	53	301	48	296	2.08	21.01
Smith 2008 EMA	136	515	94	470	15.75	44.03
Strauss 2008 EMA	0	34	0	40	0	0
Ten Bokkel 1998 EMA	5	87	2	33	-0.08	1.33
Tjulandin 2010 EMA	9	149	12	74	-5.03	4.24
Tjulandin 2011 EMA	6	95	5	91	0.38	2.6
XMOI-23 EMA	7	90	9	87	-1.14	3.66
On-study mortality - EMA data and public domain stratified
Public data only
Abels 1993 IPD	13	65	12	59	-0.26	6.24
Bamias 2003	7	72	4	72	1.5	2.56
Cascinu 1994	0	50	0	50	0	0
Case 1993 IPD	10	81	9	76	0.49	4.73
Chang 2005 IPD	7	176	5	178	0.93	3.01
Charu 2007 IPD	8	228	2	59	-0.19	1.6
Dammacco 2001 IPD	1	69	7	76	-3.03	2.06
Debus 2014 IPD	26	195	18	190	3.51	10.91
Del Mastro 1997	0	31	0	31	0	0
Dunphy 1999	0	15	1	15	-0.5	0.25
EPO-GER-20 IPD	6	48	8	45	-1.68	3.41
EPO-INT-1 IPD	6	165	2	81	0.74	1.79
EPO-INT-3 IPD	9	135	3	65	1.19	2.71
Fujisaka 2011	1	89	0	92	0.51	0.25
Gordon 2008 IPD	11	164	5	56	-1.02	3.43
Goss 2005 IPD	4	52	1	52	1.53	1.25
Grote 2005 IPD	16	109	21	115	-2.13	9.04
Hedenus 2002	0	55	0	11	0	0
Hedenus 2003 IPD	10	176	4	173	3.05	3.48
Henry 1995 IPD	7	67	10	65	-1.61	4.18
Hernandez 2009 IPD	17	196	20	195	-1.62	9.31
Hoskin 2009 IPD	5	151	2	149	1.51	1.76
Huddart 2002 IPD	3	48	7	47	-0.99	2.05
Kotasek 2002 IPD	4	129	0	32	0.8	0.64
Kotasek 2003 IPD	4	208	1	51	-0.01	0.8
Krzakowski 2008 a	6	104	2	52	0.67	1.7
Krzakowski 2008 b	10	105	3	52	1.31	2.66
Kurz 1997	0	23	0	12	0	0
Leyland-Jones 2005 IPD	121	469	91	470	18.23	53.04
Littlewood 2001 IPD	40	251	22	124	-3.29	13.26
Machtay 2007 IPD	5	77	3	71	0.9	1.99
Milroy 2003 IPD	51	214	38	210	8.1	21.79
ML17616 2006	1	30	0	30	0.5	0.25
ML17620 2006	4	61	0	60	1.98	0.97
Moebus 2007 IPD	0	324	0	319	0	0
Mystakidou 2005	1	50	2	50	-0.5	0.73
O'Shaugnessy 2005 IPD	1	51	0	49	0.51	0.25
OBE/EPO-INT-03 IPD	2	35	3	37	-0.33	1.2
P-174 IPD	1	33	1	12	-0.4	0.49
Pronzato 2010 IPD	4	110	8	113	-1.98	3.02
Quirt 1996 IPD	2	28	0	28	0.86	0.49
Ray-Coquard 2009 IPD	18	110	23	108	-3.09	10.26
Razzouk 2006 2004	2	112	2	110	-0.02	0.99
Rose 1994 IPD	16	142	6	79	2.63	5.19
Rosen 2003	1	47	0	43	0.48	0.25
Savonije 2005 IPD	24	211	13	104	-0.75	7.93
Smith 2003	3	64	0	22	0.77	0.56
Sweeney 1998	0	24	0	24	0	0
Thatcher 1999 IPD	7	86	3	44	0.25	2.1
Thomas 2002 IPD	4	65	4	65	-0.02	2.01
Thomas 2008 IPD	1	58	1	56	-0.03	0.5
Thompson 2000	3	45	0	21	0.95	0.63
Throuvalas 2000	0	28	1	27	-0.51	0.25
Untch 2011 IPD	0	353	0	376	0	0
Vansteenkiste 2002 IPD	23	159	21	161	0.63	10.82
Wilkinson 2006 IPD	2	121	0	61	0.69	0.45
Witzig 2005 IPD	31	174	25	170	2.77	13.91
Wright 2007 IPD	25	33	23	37	6.03	11.62
Public and EMA data
Aapro 2008 IPD	47	231	35	232	6.57	20.4
Boogaerts 2003 IPD	10	132	10	127	0.1	4.94
Cazzola 1995 IPD	3	114	2	29	-1.15	1.2
Henke 2003 IPD	9	180	7	171	0.8	4.01
Nitz 2014	2	585	0	585	1	0.5
Oberhoff 1998 IPD	9	116	10	111	-2.08	4.36
Osterborg 1996 IPD	24	99	12	49	-0.02	7.96
Osterborg 2002 IPD	24	173	19	176	2.73	10.73
Pirker 2008 IPD	53	299	51	301	0.52	26.45
Smith 2008 IPD	136	517	94	472	17.49	55.57
Strauss 2008 IPD	0	34	0	40	0	0
Ten Bokkel1998 IPD	5	87	2	33	-0.01	1.43
Tjulandin 2010	9	149	12	74	-5.03	4.24
Tjulandin 2011	6	95	5	91	0.38	2.6
EMA data only
MF4362 EMA CSR	0	14	0	10	0	0
XMOI-23 EMA	7	90	9	87	-1.14	3.66
On-study mortality - EMA data and public domain direct comparison
No discrepancies
Strauss 2008 EMA	0	34	0	40	0	0
Strauss 2008 IPD	0	34	0	40	0	0
Tjulandin 2010	9	149	12	74	-5.03	4.24
Tjulandin 2010 EMA	9	149	12	74	-5.03	4.24
Tjulandin 2011	6	95	5	91	0.38	2.6
Tjulandin 2011 EMA	6	95	5	91	0.38	2.6
Discrepancies
Aapro 2008 EMA	48	231	34	231	7	16.9
Aapro 2008 IPD	47	231	35	232	6.57	20.4
Boogaerts 2003 EMA	16	133	12	129	1.79	6.27
Boogaerts 2003 IPD	10	132	10	127	0.1	4.94
Cazzola 1995 EMA	3	117	2	29	-1.01	0.77
Cazzola 1995 IPD	3	114	2	29	-1.15	1.2
Henke 2003 EMA	10	180	7	171	1.28	4.05
Henke 2003 IPD	9	180	7	171	0.8	4.01
Nitz 2014	2	585	0	585	1	0.5
Nitz 2014 EMA CSR	2	598	0	601	1	0.5
Oberhoff 1998 EMA	8	114	14	104	-3.5	4.96
Oberhoff 1998 IPD	9	116	10	111	-2.08	4.36
Osterborg 1996 EMA	25	95	13	49	-0.07	6.32
Osterborg 1996 IPD	24	99	12	49	-0.02	7.96
Osterborg 2002 EMA	21	170	19	173	1.17	8.86
Osterborg 2002 IPD	24	173	19	176	2.73	10.73
Pirker 2008 EMA	53	301	48	296	2.08	21.01
Pirker 2008 IPD	53	299	51	301	0.52	26.45
Smith 2008 EMA	136	515	94	470	15.75	44.03
Smith 2008 IPD	136	517	94	472	17.49	55.57
Ten Bokkel 1998 EMA	5	87	2	33	-0.08	1.33
Ten Bokkel1998 IPD	5	87	2	33	-0.01	1.43

## Sheet: FACT-F 13
Change in FACT-Fatigue 13	ESA			Control
Change in FACT-Fatigue (13 items) - EMA data where available	Mean	SD	Total	Mean	SD	Total
Aapro 2008 EMA	-0.5	11.6	200	-0.6	12.2	194
Boogaerts 2003 EMA	5.4	12.5	90	0.4	8.3	98
Osterborg 2002 EMA	3.94	12.7	160	1.78	12.12	157
Pirker 2008 EMA	1.5	13.15	245	0.7	13.3	239
Smith 2008 EMA	-0.02	11.83	343	0.52	10.41	362
Strauss 2008 EMA	-5.8	11.3	22	-3.3	10.4	25
Tjulandin 2010 a EMA	2.4	11.8	66	-0.3	8.8	33
Tjulandin 2010 b EMA	0	10.3	70	-0.3	8.8	33
Tjulandin 2011 EMA	2.9	7.9	88	0.6	8.8	84
XMOI-23 EMA	1.8	10.2	86	3.5	9.5	77
Change in FACT-Fatigue (13 items) - EMA data and public domain stratified
Public data only
Chang 2005	1.55	10.52	168	-3.55	11.14	170
Charu 2007	6	12.34	203	2.2	7.8	42
Christodoulou 2009	3.87	11.99	76	0.71	12.43	76
Gordon 2008	4.8	11.26	150	5	11.47	50
Hedenus 2003	2.68	8.88	152	0.8	9.71	151
Hoskin 2009	-2.6	10.67	151	-2.6	12.45	149
Iconomou 2003	4.6	12.5	57	-1	12.8	55
Kotasek 2003	3.4	12.6	189	2.3	11.6	50
Littlewood 2001	3	13.5	200	-2.2	12.5	90
Savonije 2005	3.48	12.67	156	-1.67	11.61	65
Tsuboi 2009	-0.5	9.4	61	-3.6	9	54
Vansteenkiste 2002	0.8	10	156	-0.6	10.7	158
Witzig 2005	1.56	12.07	151	0.31	14.48	148
Public and EMA data			913			924
Boogaerts 2003	5.47	14.47	104	0.41	8.47	109
Osterborg 2002	5.2	12.2	133	3	12.1	130
Pirker 2008	1.5	13.15	245	0.7	13.3	239
Smith 2008	-0.02	11.83	343	0.52	10.41	362
Tjulandin 2011	2.9	7.9	88	0.6	8.8	84
EMA data only			444			362
Aapro 2008 EMA	-0.5	11.6	200	-0.6	12.2	194
Strauss 2008 EMA	-5.8	11.3	22	-3.3	10.4	25
Tjulandin 2010 a EMA	2.4	11.8	66	-0.3	8.8	33
Tjulandin 2010 b EMA	0	10.3	70	-0.3	8.8	33
XMOI-23 EMA	1.8	10.2	86	3.5	9.5	77
Change in FACT-Fatigue (13 items) - EMA data and public domain direct comparison
No discrepancies
Pirker 2008	1.5	13.15	245	0.7	13.3	239
Pirker 2008 EMA	1.5	13.15	245	0.7	13.3	239
Smith 2008	-0.02	11.83	343	0.52	10.41	362
Smith 2008 EMA	-0.02	11.83	343	0.52	10.41	362
Tjulandin 2011	2.9	7.9	88	0.6	8.8	84
Tjulandin 2011 EMA	2.9	7.9	88	0.6	8.8	84
Discrepancies
Boogaerts 2003	5.47	14.47	104	0.41	8.47	109
Boogaerts 2003 EMA	5.4	12.5	90	0.4	8.3	98
Osterborg 2002	5.2	12.2	133	3	12.1	130
Osterborg 2002 EMA	3.94	12.7	160	1.78	12.12	157

## Sheet: FACT-An 20
Change in FACT-An 20	ESA			Control
Change in FACT-An (20 items) - EMA data where available	Mean	SD	Total	Mean	SD	Total
Aapro 2008 EMA	-0.7	14.7	200	-0.9	15.4	194
Boogaerts 2003 EMA	6.3	13.09	89	0.3	8.97	98
Osterborg 2002 EMA	5.53	16.28	160	3.13	16.2	157
Strauss 2008 EMA	-8	14.5	22	-3.2	13.5	25
Tjulandin 2010 a EMA	3.2	15.8	66	-0.6	12.8	33
Tjulandin 2010 b EMA	-0.3	13.9	70	-0.6	12.8	33
Tjulandin 2011 EMA	3.2	11.1	88	0.8	11.9	84
XMOI-23 EMA	2.2	13.7	86	5.2	12.5	77
Change in FACT-An (20 items) - EMA data and public domain stratified
Public data only
Chang 2005	2.16	12.84	168	-4.43	13.42	170
Christodoulou 2009	4.64	15.49	63	1.11	15.61	63
Littlewood 2001	4	10.5	200	-2.6	10.9	90
O'Shaughnessy 2005	-3	11.9	40	-9.4	13.8	42
Savonije 2005	3.93	15.63	151	-1.91	14.66	64
Wright 2007	6.5	14	14	2.6	14.3	20
CSR and public data
Boogaerts 2003	6.4	15.02	104	0.3	9.24	109
Osterborg 2002	7.2	12.94	133	4.7	13.17	130
CSR data only
Aapro 2008 EMA	-0.7	14.7	200	-0.9	15.4	194
Strauss 2008 EMA	-8	14.5	22	-3.2	13.5	25
Tjulandin 2010 a EMA	3.2	15.8	66	-0.6	12.8	33
Tjulandin 2010 b EMA	-0.3	13.9	70	-0.6	12.8	33
Tjulandin 2011 EMA	3.2	11.1	88	0.8	11.9	84
XMOI-23 EMA	2.2	13.7	86	5.2	12.5	77
Change in FACT-An (20 items) - EMA data and public domain direct comparison
No discrepancies
Discrepancies
Boogaerts 2003	6.4	15.02	104	0.3	9.24	109
Boogaerts 2003 EMA	6.3	13.09	89	0.3	8.97	98
Osterborg 2002	7.2	12.94	133	4.7	13.17	130
Osterborg 2002 EMA	5.53	16.28	160	3.13	16.2	157

## Sheet: FACT-An 47
Change in FACT-An Total 47	ESA			Control
Change in FACT-an Totall (47 items) - EMA data where available	Mean	SD	Total	Mean	SD	Total
Aapro 2008 EMA	-1.1	27.4	194	-0.6	27.7	193
Nitz 2014 EMA CSR	-12.31	23.79	381	-13.71	23.66	394
Osterborg 2002 EMA	14.9	28.03	105	8.62	29.01	101
Pirker 2008 EMA	3.21	31.6	240	1.56	31.68	232
Strauss 2008 EMA	-11.4	26.9	22	-3.3	29	24
Tjulandin 2010 a EMA	6.7	29.1	66	-3	22.8	33
Tjulandin 2010 b EMA	0	28.4	70	-3	22.8	33
Tjulandin 2011 EMA	6.3	21.7	88	0.6	22	84
XMOI-23 EMA	2.7	28	86	11.3	23.6	77
Change in FACT-An Total (47 items) - EMA data and public domain stratified
Published data only
Christodoulou 2009	9.93	31.22	64	2.18	29.45	63
Hoskin 2009	-3.3	26.41	151	-5.2	27.43	149
Huddart 2002	7.65	32.87	45	2.94	19.72	45
Krzakowski 2008 a	2.7	25.4	104	3.12	23.83	52
Krzakowski 2008 b	3.6	23.4	105	3.12	23.83	52
Mystakidou 2005	43.3	18.4	50	13.4	14.2	50
Savonije 2005	3.98	26.75	155	-3.69	24.38	65
Witzig 2005	0.56	28.67	148	0	24.87	139
Published and EMA
Nitz 2014	-9	24.6	270	-10.1	23.2	199
Osterborg 2002	14.8	28	105	8.7	28.9	101
Tjulandin 2011	6.3	21.7	88	0.6	22	84
EMA only
Aapro 2008 EMA	-1.1	27.4	194	-0.6	27.7	193
Pirker 2008 EMA	3.21	31.6	240	1.56	31.68	232
Strauss 2008 EMA	-11.4	26.9	22	-3.3	29	24
Tjulandin 2010 a EMA	6.7	29.1	66	-3	22.8	33
Tjulandin 2010 b EMA	0	28.4	70	-3	22.8	33
XMOI-23 EMA	2.7	28	86	11.3	23.6	77
Change in FACT-An Total (47 items) - EMA data and public domain direct comparison
No discrepancies
Tjulandin 2011	6.3	21.7	88	0.6	22	84
Tjulandin 2011 EMA	6.3	21.7	88	0.6	22	84
Discrepancies
Nitz 2014	-9	24.6	270	-10.1	23.2	199
Nitz 2014 EMA CSR	-12.31	23.79	381	-13.71	23.66	394
Osterborg 2002	14.8	28	105	8.7	28.9	101
Osterborg 2002 EMA	14.9	28.03	105	8.62	29.01	101

## Sheet: TVE
Thrombotic events	ESA		Control
Thrombotic events - EMA data where available	Events	Total	Events	Total
Aapro 2008 EMA	29	231	13	231
Boogaerts 2003 EMA	5	133	2	129
Cazzola 1995 a EMA	0	31	1	8
Cazzola 1995 b EMA	1	29	0	7
Cazzola 1995 c EMA	0	31	0	7
Cazzola 1995 d EMA	1	26	0	7
Henke 2003 EMA	19	180	9	171
MF4362 EMA CSR	2	14	1	10
Nitz 2014 EMA CSR	42	598	39	601
Oberhoff 1998 EMA	2	114	3	104
Osterborg 1996 EMA	5	99	1	49
Osterborg 2002 EMA	37	170	32	173
Pirker 2008 EMA	65	301	43	296
Smith 2008 EMA	12	515	7	470
Strauss 2008 EMA	3	33	1	38
Ten Bokkel 1998 a EMA	3	45	0	17
Ten Bokkel 1998 b EMA	3	42	0	16
Tjulandin 2010 a EMA	3	76	4	37
Tjulandin 2010 b EMA	9	73	3	37
Tjulandin 2011 EMA	4	95	10	91
XMOI-23 EMA	5	90	4	87
Thrombotic events - EMA data and public domain stratified
Published data only
Abels 1993 J&J 2004	1	65	0	59
Bamias 2003	0	72	1	72
Blohmer 2011	2	127	3	129
Cascinu 1994	0	50	0	50
Case 1993 J&J 2004	2	81	3	76
Chang 2005	19	176	14	178
Charu 2007 Amgen 2007	8	226	1	59
Dammacco 2001 J&J 2004	5	69	1	76
Debus 2014	30	180	15	190
Engert 2009	45	645	44	644
EPO-INT-1 J&J 2004	3	164	1	80
EPO-INT-3 J&J 2004	8	135	1	65
Fujisaka 2011	1	89	0	92
Gordon 2008	16	164	4	54
Goss 2005 J&J 2004	16	52	2	52
Grote 2005 J&J 2004	12	109	11	115
Gupta 2009	0	57	0	59
Hedenus 2003 FDA 2007	6	175	1	169
Henry 1995 J&J 2004	6	67	8	65
Hernandez 2009	16	194	11	192
Hoskin 2009 J&J 2004	4	133	2	149
Italian 1998	1	44	0	43
Leyland-Jones 05 J&J 04	36	448	25	456
Littlewood 2001 J&J 2004	14	251	5	124
Machtay 2007	2	72	0	68
Milroy 2011	18	214	13	210
Moebus 2007 2013	39	309	22	318
Overgaard 2009	7	255	3	259
P-174 J&J 2004	0	33	0	12
Pronzato 2010	4	109	1	111
Ray-Coquard 2009	5	110	4	107
Razzouk 2006	6	112	2	110
Rose 1994 J&J 2004	9	142	2	79
Rosenzweig 2004	4	14	0	13
Savonije 2005	7	211	1	104
Smith 2003 Amgen 2007	2	64	2	22
Thatcher 1999 a	0	42	0	22
Thatcher 1999 b	2	44	0	22
Thomas 2008 J&J 2004	10	58	5	55
Thompson 2000	1	45	0	21
Throuvalas 2000	1	28	0	26
Tsuboi 2009	1	62	0	58
Untch 2011_1	20	318	17	396
Vansteenkiste 2002	7	155	5	159
Welch 1995	1	15	0	15
Wilkinson 2006	10	121	1	60
Winquist 2009	0	26	2	30
Witzig 2005 J&J 2004	9	168	6	165
Wright 2007	2	33	3	37
Published and EMA data
Aapro 2008	29	231	13	231
Henke 2003 Roche 2004	10	180	6	171
Nitz 2014	18	598	6	601
Osterborg 1996 a	1	48	0	24
Osterborg 1996 b	2	47	0	25
Osterborg 2002	1	170	0	173
Pirker 2008	65	301	43	296
Smith 2008	50	515	36	470
Strauss 2008	1	33	0	38
Ten Bokkel 1998 a	2	45	0	17
Ten Bokkel 1998 b	4	42	0	16
Tjulandin 2011	0	95	1	91
EMA data only
Cazzola 1995 b EMA	1	29	0	7
MF4362 EMA CSR	2	14	1	10
Oberhoff 1998 EMA	2	114	3	104
Tjulandin 2010 a EMA	3	76	4	37
Tjulandin 2010 b EMA	9	73	3	37
XMOI-23 EMA	5	90	4	87
Thrombotic events - EMA data and public domain direct comparison
No discrepancies
Aapro 2008	29	231	13	231
Aapro 2008 EMA	29	231	13	231
Pirker 2008	65	301	43	296
Pirker 2008 EMA	65	301	43	296
Discrepancies
Henke 2003 EMA	19	180	9	171
Henke 2003 Roche 2004	10	180	6	171
Nitz 2014	18	598	6	601
Nitz 2014 EMA CSR	42	598	39	601
Osterborg 1996	3	95	0	49
Osterborg 1996 EMA	5	99	1	49
Osterborg 2002	1	170	0	173
Osterborg 2002 EMA	37	170	32	173
Smith 2008	50	515	36	470
Smith 2008 EMA	12	515	7	470
Strauss 2008	1	33	0	38
Strauss 2008 EMA	3	33	1	38
Ten Bokkel 1998 a	2	45	0	17
Ten Bokkel 1998 a EMA	3	45	0	17
Ten Bokkel 1998 b	4	42	0	16
Ten Bokkel 1998 b EMA	3	42	0	16
Tjulandin 2011	0	95	1	91
Tjulandin 2011 EMA	4	95	10	91

[truncated: 1 more sheets: Hypertension]
